# Supplementary material for: Green Tea Extract (Theaceae; Camellia sinensis L.): A Promising Antimicrobial, Anti-Quorum Sensing and Antibiofilm Candidate Against Multidrug-Resistant Campylobacter Species
Source: Antibiotics (Basel). 2025 Jan 9;14(1):61. doi: 10.3390/antibiotics14010061 (PMC11760471; doi:10.3390/antibiotics14010061)
Supplement: Supplementary file 1 [file antibiotics-14-00061-s001.zip]

Archive with 1 entries (1 files):
- antibiotics-3379965-supplementary.pdf
